# Supplementary material for: SMARTAR: an R package for designing and analyzing Sequential Multiple Assignment Randomized Trials
Source: PeerJ. 2021 Jan 11;9:e10559. doi: 10.7717/peerj.10559 (PMC7808267; doi:10.7717/peerj.10559)
Supplement: Supplemental Information 1 [file peerj-09-10559-s001.gz]

Archive with 95 entries (86 files):
- SMARTAR/DESCRIPTION
- SMARTAR/LICENSE
- SMARTAR/NAMESPACE
- SMARTAR/NEWS.md
- SMARTAR/R
- SMARTAR/R/Dat_1_0_0.R
- SMARTAR/R/Dat_1_0_1.R
- SMARTAR/R/Dat_1_1_0.R
- SMARTAR/R/Dat_1_1_1.R
- SMARTAR/R/Dat_2_0_0.R
- SMARTAR/R/Dat_2_0_1.R
- SMARTAR/R/Dat_2_1_0.R
- SMARTAR/R/Dat_2_1_1.R
- SMARTAR/R/Dat_3_0_0.R
- SMARTAR/R/Dat_3_0_1.R
- SMARTAR/R/SMARTAR.R
- SMARTAR/R/atsci.R
- SMARTAR/R/atsciplot.R
- SMARTAR/R/atsmeans.R
- SMARTAR/R/atsscan.R
- SMARTAR/R/cv.R
- SMARTAR/R/ddplot.R
- SMARTAR/R/ecov.R
- SMARTAR/R/em.R
- SMARTAR/R/evcmat.R
- SMARTAR/R/gemean.R
- SMARTAR/R/getag.R
- SMARTAR/R/getcmat.R
- SMARTAR/R/getdf.R
- SMARTAR/R/getncp.R
- SMARTAR/R/markats.R
- SMARTAR/R/memean.R
- SMARTAR/R/nstage.R
- SMARTAR/R/overlap.R
- SMARTAR/R/pwtest.R
- SMARTAR/R/seqmeans.R
- SMARTAR/R/seqplots.R
- SMARTAR/R/seqscan.R
- SMARTAR/R/smartest.R
- SMARTAR/R/smartsize.R
- SMARTAR/R/summary.myclass.R
- SMARTAR/R/tcov.R
- SMARTAR/R/tumat.R
- SMARTAR/R/tvmat.R
- SMARTAR/R/weight.R
- SMARTAR/R/x2test.R
- SMARTAR/README.md
- SMARTAR/build
- SMARTAR/build/vignette.rds
- SMARTAR/data
- SMARTAR/data/Dat_1_0_0.rda
- SMARTAR/data/Dat_1_0_1.rda
- SMARTAR/data/Dat_1_1_0.rda
- SMARTAR/data/Dat_1_1_1.rda
- SMARTAR/data/Dat_2_0_0.rda
- SMARTAR/data/Dat_2_0_1.rda
- SMARTAR/data/Dat_2_1_0.rda
- SMARTAR/data/Dat_2_1_1.rda
- SMARTAR/data/Dat_3_0_0.rda
- SMARTAR/data/Dat_3_0_1.rda
- SMARTAR/data/codiacs.rda
- SMARTAR/inst
- SMARTAR/inst/doc
- SMARTAR/inst/doc/SMARTAR-tutorial.R
- SMARTAR/inst/doc/SMARTAR-tutorial.Rmd
- SMARTAR/inst/doc/SMARTAR-tutorial.html
- SMARTAR/man
- SMARTAR/man/Dat_1_0_0.Rd
- SMARTAR/man/Dat_1_0_1.Rd
- SMARTAR/man/Dat_1_1_0.Rd
- SMARTAR/man/Dat_1_1_1.Rd
- SMARTAR/man/Dat_2_0_0.Rd
- SMARTAR/man/Dat_2_0_1.Rd
- SMARTAR/man/Dat_2_1_0.Rd
- SMARTAR/man/Dat_2_1_1.Rd
- SMARTAR/man/Dat_3_0_0.Rd
- SMARTAR/man/Dat_3_0_1.Rd
- SMARTAR/man/SMARTAR.Rd
- SMARTAR/man/atsmeans.Rd
- SMARTAR/man/codiacs.Rd
- SMARTAR/man/getncp.Rd
- SMARTAR/man/seqmeans.Rd
- SMARTAR/man/smartest.Rd
- SMARTAR/man/smartsize.Rd
- SMARTAR/man/summary.Rd
- SMARTAR/tests
- SMARTAR/tests/testthat
- SMARTAR/tests/testthat.R
- SMARTAR/tests/testthat/test-atsmeans.R
- SMARTAR/tests/testthat/test-getncp.R
- SMARTAR/tests/testthat/test-seqmeans.R
- SMARTAR/tests/testthat/test-smartest.R
- SMARTAR/tests/testthat/test-smartsize.R
- SMARTAR/vignettes
- SMARTAR/vignettes/SMARTAR-tutorial.Rmd
