# Supplementary material for: SMARTAR: an R package for designing and analyzing Sequential Multiple Assignment Randomized Trials
Source: PeerJ. 2021 Jan 11;9:e10559. doi: 10.7717/peerj.10559 (PMC7808267; doi:10.7717/peerj.10559)
Supplement: Supplemental Information 1 [file peerj-09-10559-s001.gz › SMARTAR/DESCRIPTION]

Package: SMARTAR
Type: Package
Title: Sequential Multiple Assignment Randomized Trial and Adaptive
        Randomization
Version: 1.1.0
Author: Tony Zhong <xiaobo.zhong@mountsinai.org>  \n
        Xinru Wang <xw2676@cumc.columbia.edu>  \n
        Bin Cheng <bc2159@cumc.columbia.edu>  \n
        Ying Kuen Cheung <yc632@cumc.columbia.edu>
Maintainer: Tony Zhong <xiaobo.zhong@mountsinai.org>
Reviewer: Pranav Pandit \n Zhian Kamvar \n William Love \n
Description: Primary data analysis for sequential multiple assignment randomization trial (SMART) and calibration tools for clinical trial planning purposes. \n 
             The methods used for this package include:  \n
             (1) Likelihood-based global test (hypothesis test, power calculation) by in Zhong X., Cheng, B., Qian M., Cheung Y.K. (2019) <doi: 10.1016/j.cct.2019.105830>. \n
             (2) IPWE-based global test (hypotehsis test, power calculation) by Ogbagaber S.B., Karp J., Wahed A.S. (2016) <doi:10.1002/sim.6747>. \n
             (3) G estimates (pairwise comparison, power calculation) by  Lavori R., Dawson P.W. (2012) <doi: 10.1093/biostatistics/kxr016>. \n
             (4) IPW estimates (pairwise comparison, power calculation) by Murphy S.A. (2005) <doi: 10.1002/sim.2022>. \n
             (5) SAMRT with adaptive randomization by Cheung Y.K. (2015) <doi: 10.1111/biom.12258>.
Encoding: UTF-8
LazyData: true
RoxygenNote: 7.1.1
Repository: CRAN
Imports: graphics, MASS, stats
NeedsCompilation: no
Packaged: 2020-10-27 20:24:26 UTC; toniz
Depends: R (>= 3.5.0)
VignetteBuilder: knitr
License: MIT + file LICENSE
Suggests: knitr, rmarkdown, testthat
URL: https://github.com/tonizhong/SMARTAR/
BugReports: https://github.com/tonizhong/SMARTAR/issues/
