# Supplementary material for: SMARTAR: an R package for designing and analyzing Sequential Multiple Assignment Randomized Trials
Source: PeerJ. 2021 Jan 11;9:e10559. doi: 10.7717/peerj.10559 (PMC7808267; doi:10.7717/peerj.10559)
Supplement: Supplemental Information 1 [file peerj-09-10559-s001.gz › SMARTAR/NAMESPACE]

# Generated by roxygen2: do not edit by hand

S3method(summary,myclass)
export(atsmeans)
export(getncp)
export(seqmeans)
export(smartest)
export(smartsize)
export(summary.myclass)
importFrom(MASS,ginv)
importFrom(graphics,abline)
importFrom(graphics,axis)
importFrom(graphics,barplot)
importFrom(graphics,boxplot)
importFrom(graphics,legend)
importFrom(graphics,lines)
importFrom(graphics,par)
importFrom(graphics,plot)
importFrom(graphics,points)
importFrom(graphics,text)
importFrom(graphics,title)
importFrom(stats,pchisq)
importFrom(stats,pnorm)
importFrom(stats,qchisq)
importFrom(stats,qnorm)
importFrom(stats,var)
