# Supplementary material for: SMARTAR: an R package for designing and analyzing Sequential Multiple Assignment Randomized Trials
Source: PeerJ. 2021 Jan 11;9:e10559. doi: 10.7717/peerj.10559 (PMC7808267; doi:10.7717/peerj.10559)
Supplement: Supplemental Information 1 [file peerj-09-10559-s001.gz › SMARTAR/R/Dat_2_1_1.R]

#' Two stages and adaptive to baseline
#'
#' This is data for two stages and adaptive to
#'  baseline with continuous primary outcome
#'
"Dat_2_1_1"
