# Supplementary material for: SMARTAR: an R package for designing and analyzing Sequential Multiple Assignment Randomized Trials
Source: PeerJ. 2021 Jan 11;9:e10559. doi: 10.7717/peerj.10559 (PMC7808267; doi:10.7717/peerj.10559)
Supplement: Supplemental Information 1 [file peerj-09-10559-s001.gz › SMARTAR/R/getcmat.R]

#getcmat() is the function to build the contrast design matrix

getcmat<-function(control,nats){
        CON<-control; G<-nats
        #total number of stragegies
        Cmat<-matrix(rep(0,G*(G-1)),ncol=G)
        #contrast matrix
        for (j in seq(G)){
             if (j==CON) {Cmat[ ,j]<- 1} else
             if (j<CON)  {Cmat[j,j]<--1} else
             if (j>CON)  {Cmat[j-1,j]<--1}
             }
        return(Cmat)
}
