# Supplementary material for: SMARTAR: an R package for designing and analyzing Sequential Multiple Assignment Randomized Trials
Source: PeerJ. 2021 Jan 11;9:e10559. doi: 10.7717/peerj.10559 (PMC7808267; doi:10.7717/peerj.10559)
Supplement: Supplemental Information 1 [file peerj-09-10559-s001.gz › SMARTAR/R/markats.R]

#markats() assign index ind=1 for those subjects
#following strategy of interest, otherwise ind=0

markats<-function(data,ats){
        D<-as.data.frame(data); ATS<-ats
        if (is.null(D$O1)) {Base<-0} else {Base<-1}
        Nstage<-nstage(data=D)
        N<-nrow(D)
        IND<-rep(0,N)
        D<-data.frame(D,IND)
        if (Nstage==1 && Base==0) {d1<-ATS[1]
        #Base=0 => d1 is a scalar
                                  D$IND[which(D$A1==d1)]<-1
                                  }
        if (Nstage==1 && Base==1) {
          Hvec<-sort(unique(D$O1))
          for (h in Hvec) {
               dp1<-which(Hvec==h)
               d1<-ATS[0+dp1]
               D$IND[which(D$O1==h & D$A1==d1)]<-1
               }}
        if (Nstage==2 && Base==0) {
          x<-0
          d1<-ATS[1]
          Jvec<-sort(unique(D$O2[which(D$A1==d1)]))
          for (j in Jvec){
               x<-x+1
               d2<-ATS[1+x]
               D$IND[which(D$A1==d1 & D$O2==j & D$A2==d2)]<-1
               }}
        if (Nstage==2 && Base==1) {
          x<-y<-0
          Hvec<-sort(unique(D$O1))
          for (h in Hvec){
               x<-x+1
               d1<-ATS[x]
               Jvec<-sort(unique(D$O2[which(D$O1==h & D$A1==d1)]))
               for (j in Jvec){
                    y<-y+1
                    d2<-ATS[2+y]
                    D$IND[which(D$O1==h & D$A1==d1 & D$O2==j & D$A2==d2)]<-1
                    }}}
        if (Nstage==3 && Base==0) {
          x<-y<-0
          d1<-ATS[1]
          Jvec<-sort(unique(D$O2[which(D$A1==d1)]))
          for (j in Jvec){
               x<-x+1
               d2<-ATS[1+x]
               Lvec<-sort(unique(D$O3[which(D$A1==d1 & D$O2==j &
                                             D$A2==d2)]))
               for (l in Lvec){
                    y<-y+1
                    d3<-ATS[3+y]
                    D$IND[which(D$A1==d1 & D$O2==j & D$A2==d2 &
                                  D$O3==l & D$A3==d3)]<-1
                    }}}

        return(D$IND)
}
