# Supplementary material for: SMARTAR: an R package for designing and analyzing Sequential Multiple Assignment Randomized Trials
Source: PeerJ. 2021 Jan 11;9:e10559. doi: 10.7717/peerj.10559 (PMC7808267; doi:10.7717/peerj.10559)
Supplement: Supplemental Information 1 [file peerj-09-10559-s001.gz › SMARTAR/man/Dat_2_0_1.Rd]

% Generated by roxygen2: do not edit by hand
% Please edit documentation in R/Dat_2_0_1.R
\docType{data}
\name{Dat_2_0_1}
\alias{Dat_2_0_1}
\title{Two stages and not adaptive to baseline}
\format{
An object of class \code{data.frame} with 8000 rows and 4 columns.
}
\usage{
Dat_2_0_1
}
\description{
This is data for two stages and not adaptive to baseline with continuous primary outcome
}
\keyword{datasets}
