# Supplementary material for: SMARTAR: an R package for designing and analyzing Sequential Multiple Assignment Randomized Trials
Source: PeerJ. 2021 Jan 11;9:e10559. doi: 10.7717/peerj.10559 (PMC7808267; doi:10.7717/peerj.10559)
Supplement: Supplemental Information 1 [file peerj-09-10559-s001.gz › SMARTAR/man/SMARTAR.Rd]

% Generated by roxygen2: do not edit by hand
% Please edit documentation in R/SMARTAR.R
\docType{package}
\name{SMARTAR}
\alias{SMARTAR}
\title{SMARTAR: Sequential Multiple Assignment Randomized Trial and Adaptive
Randomization.}
\description{
Primary data analysis for sequential multiple assignment
randomization trial (SMART)
and calibration tools for clinical trial planning
purposes. It has several innovative features:
\itemize{
  \item it supports exploratory data analysis (EDA);
  \item it is the first R package that can construct
  and directly output simultaneous confidence intervals for ATS comparisons;
  \item it provides the results of sample size calculation
  based on varying published statistical methods in two different fashions,
          the global test and the pairwise test fashion.
}
}
\details{
As of right now, \code{SMARTAR} exports five major functions:
\itemize{
  \item{\code{seqmeans}} - design diagram, descriptive
  statistics, and summarized graphs at sequence level;
  \item{\code{atsmeans}} - descriptive statistics and
  summarized graphs at adaptive treatment strategy level;
  \item{\code{smartest}} - results of global test and
  pairwise tests; output simultaneous CIs for ATS comparison;
  \item{\code{smartsize}} - results of sample size calculation;
  \item{\code{getncp}} - value of non-centralized
  parameter for the chi-square distribution.
}
}
\seealso{
Useful links:
\itemize{
 \item
 \url{https://CRAN.R-project.org/package=SMARTAR}
 \item
 \url{https://github.com/tonizhong/SMARTAR/}
 \item Report bugs at: \url{https://github.com/tonizhong/SMARTAR/issues/}
 }
}
\author{
\strong{Maintainer}: Tony Zhong \email{xiaobo.zhong@mountsinai.org}

Authors:
\itemize{
\item  Tony Zhong \email{xiaobo.zhong@mountsinai.org}
\item  Xinru Wang \email{xw2676@cumc.columbia.edu}
\item  Bin Cheng \email{bc2159@cumc.columbia.edu}
\item  Ying Kuen Cheung \email{yc632@cumc.columbia.edu}
}
}
