# Supplementary material for: SMARTAR: an R package for designing and analyzing Sequential Multiple Assignment Randomized Trials
Source: PeerJ. 2021 Jan 11;9:e10559. doi: 10.7717/peerj.10559 (PMC7808267; doi:10.7717/peerj.10559)
Supplement: Supplemental Information 1 [file peerj-09-10559-s001.gz › SMARTAR/man/atsmeans.Rd]

% Generated by roxygen2: do not edit by hand
% Please edit documentation in R/atsmeans.R
\name{atsmeans}
\alias{atsmeans}
\title{Identify adaptive treatment strategy and estimate strategy values}
\usage{
atsmeans(
  data,
  family = c("gaussian", "binomial")[1],
  method = c("Gest", "IPW")[1],
  digits = NULL,
  common = FALSE,
  conf = TRUE,
  alpha = 0.05,
  plot = FALSE,
  title = "Strategy values with confidence interval",
  color = "forestgreen",
  ylab = "Strategy value",
  xlab = NULL,
  xtext = NULL,
  pch = 15,
  cex = 2,
  lwd = 3,
  ylim = NULL,
  mar = NULL,
  cex.axis = 1,
  line = NULL
)
}
\arguments{
\item{data}{Input data frame of the sequential
randomized trial (SMART) data used for analysis.
The data should include the variables of stage-specific
 treatments (At; t=1,2,3), intermediate evaluation
 (Ot; t=1,2,3) and final primary outcome (Y),
 where t represent the number of stages embedded in design.
  If stage-1 treatment (A1) takes into account the information
  of baseline evaluation, O1 needed to be include in data,
  otherwise not.}

\item{family}{A character string to specify the
type of final primary outcome. The default is
family=“gaussian”, which refers to the continuous
 primary outcome. If family=”binomial” then the
 primary outcome will be treated as binary variable.}

\item{method}{A character string to specify the
method of estimation. If method="Gest" then
G-computation method is used. If method="IPW" then
Inversed Probability Weighting method is used.}

\item{digits}{An integer indicating the number
of decimal places for sequence-specific mean and variance.
 Default is digits=NULL.}

\item{common}{If common=TRUE, the pooled variance across
all the treatment sequences are used in estimation.
Otherwise use the sequence-specific variance. The default is common=FALSE.}

\item{conf}{If conf=TRUE, output confidence intervals
for estimate strategy values. The default is conf=TRUE.}

\item{alpha}{Type I error rate control for confidence
interval. The default is alpha=0.05.}

\item{plot}{If plot=TRUE, output the graphs of
treatment effects with CIs. The default is plot=TRUE.}

\item{title}{Characters indicating the title of the graphs.
Default is “Strategy values with confidence intervals”.}

\item{color}{Characters indicating the color of the graphs.
Default is color=“forestgreen”.}

\item{ylab}{Characters to specify the label of the 
vertical axis of the output figure. 
Default is “Strategy value”.}

\item{xlab}{characters to specify the label of the horizontal 
axis of the output figure.}

\item{xtext}{Specification for the text of the horizontal axis of the graphs.}

\item{pch}{An integer to specify the shape of points in the graphs. 
The default is pch=15.}

\item{cex}{An integer to specify the amount by which plotting symbols 
should be magnified. The default is cex=2.}

\item{lwd}{An integer to specify the line width,
The lines refer to the width of the confidence interval. 
The default is lwd=1.}

\item{ylim}{Integers to specify the maximum and minimum value of 
y axis.}

\item{mar}{A numerical vector of the form c(bottom, left, top, right) 
which gives the number of lines of margin to be specified 
on the four sides of the plot.}

\item{cex.axis}{The magnification to be used for the horizontal axis 
annotation relative to the current setting of cex.}

\item{line}{Specifying a value for line overrides 
the default placement of label 
of the horizontal axis of the graphs.}
}
\value{
An object of ``value” is return, which contain
the index of all the adaptive treatment strategies,
strategy-specific sample sizes and estimated values
with standardized errors.
\itemize{
   \item ATS: Index of adaptive treatment strategy
   from 1 to G, where G is total number of strategies
    defined in SMART
   \item ds: Stage-specific decision makings given
    certain histories corresponding to each strategy.
    The number of columns of ``ds'' is defined by strategy
     and details are shown in the output.
   \item N: Number of subjects following a strategy.
   \item value: Estimated strategy values.
   \item se: standard errors of estimation
   \item lower.CI: Lower bound of (1-alpha) level confidence
   interval for strategy values
   \item upper.CI: Upper bound of (1-alpha) level confidence
   interval for strategy values
   }
An object of ``vmat'' is return, which is variance-covariance matrix of
estimated strategy values
}
\description{
Return a message that lists all the
adaptive treatment strategy embedded in SMART design.
It also gives the estiamted strategy values and the
variance-covariance matrix of estimated values.
}
\examples{

atsmeans(data=codiacs,family="gaussian",method="Gest",
conf=TRUE,common=TRUE,alpha=0.05,plot=TRUE,pch=12,lwd=2)

}
\references{
Lavori P.W. and Dawson R. (2007). Improving the
efficiency of estimation in randomization trials of adaptive
treatment strategies. \emph{Clinical Trials}, 4: 297-308.

Ko and Wahed A.S. (2015). Design of sequentially
randomization trials for testing adaptive treatment strategies.
\emph{Statistics in Medicine}, 31, 812-830.
}
