# Supplementary material for: SMARTAR: an R package for designing and analyzing Sequential Multiple Assignment Randomized Trials
Source: PeerJ. 2021 Jan 11;9:e10559. doi: 10.7717/peerj.10559 (PMC7808267; doi:10.7717/peerj.10559)
Supplement: Supplemental Information 1 [file peerj-09-10559-s001.gz › SMARTAR/man/codiacs.Rd]

%generated by roxygen2: do not edit by hand
%please edit document in R/data.R

\docType{data}
\name{codiacs}
\alias{codiacs}
%- Also NEED an '\alias' for EACH other topic documented here.
\title{Example data collected from CODIACS trial}
\format{A dataset with 108 row and 6 variables:
\describe{
\item{ID}{Patient ID}
\item{A1}{Stage-1 treatment}
\item{O2}{Intermediate response}
\item{A2}{Stage-2 treatment}
\item{Y}{Final primary outcome}
\item{grou}{Treatment sequence}
}}
\usage{
%odiacs(x)
codiacs
}
\description{A Example of SMART data - CODIACS}
%- maybe also 'usage' for other objects documented here.
%\arguments{
%  \item{x}{
%%     ~~Describe \code{x} here~~
%}
%}
%\details{
%%  ~~ If necessary, more details than the description above ~~
%}
%\value{
%%  ~Describe the value returned
%%  If it is a LIST, use
%%  \item{comp1 }{Description of 'comp1'}
%%  \item{comp2 }{Description of 'comp2'}
%% ...
%}
%\references{
%% ~put references to the literature/web site here ~
%}
%\author{
%%  ~~who you are~~
%}
%\note{
%%  ~~further notes~~
%}

%% ~Make other sections like Warning with \section{Warning }{....} ~

%\seealso{
%% ~~objects to See Also as \code{\link{help}}, ~~~
%}
%\examples{
%##---- Should be DIRECTLY executable !! ----
%##-- ==>  Define data, use random,
%##--	or do  help(data=index)  for the standard data sets.

%## The function is currently defined as
%function (x) 
%{
%  }
%}
% Add one or more standard keywords, see file 'KEYWORDS' in the
% R documentation directory.
%\keyword{ ~kwd1 }% use one of  RShowDoc("KEYWORDS")
%\keyword{ ~kwd2 }% __ONLY ONE__ keyword per line
