# Supplementary material for: SMARTAR: an R package for designing and analyzing Sequential Multiple Assignment Randomized Trials
Source: PeerJ. 2021 Jan 11;9:e10559. doi: 10.7717/peerj.10559 (PMC7808267; doi:10.7717/peerj.10559)
Supplement: Supplemental Information 1 [file peerj-09-10559-s001.gz › SMARTAR/man/seqmeans.Rd]

% Generated by roxygen2: do not edit by hand
% Please edit documentation in R/seqmeans.R
\name{seqmeans}
\alias{seqmeans}
\title{Summarize sequence-specific descriptive statistics}
\usage{
seqmeans(
  data,
  family = c("gaussian", "binomial")[1],
  plot = "d",
  digits = NULL,
  color = c("yellow", "forestgreen"),
  pch = c(19, 15),
  title = NULL,
  xlab = NULL,
  ylab = NULL,
  xtext = NULL,
  legend = c("Evaluation", "Treatment"),
  reference = TRUE
)
}
\arguments{
\item{data}{Input data frame of the sequential randomized
trial (SMART) data used for analysis. The data should include
 the variables of stage-specific treatments (At; t=1,2,3),
 intermediate evaluation (Ot; t=1,2,3) and final primary outcome (Y),
  where t represent the number of stages embedded in design.
  If stage-1 treatment (A1) takes into account the information
  of baseline evaluation, O1 needed to be include in data,
  otherwise not.}

\item{family}{A character string to specify the
type of final primary outcome. The default is
family=“gaussian”, which refers to the continuous
primary outcome. If family=”binomial” then the primary
outcome will be treated as binary variable.}

\item{plot}{A character string to specify the output figure.
If plot=”d” then output the design diagram of SMART;
If plot=”s” then output boxplot for continuous primary
outcome or bar plot for binary primary outcome by sequence.
The default is plot=”d”.}

\item{digits}{An integer indicating the number of decimal places
for sequence-specific mean and variance. Default is digits=NULL.}

\item{color}{Characters indicating the color of
boxplot for continuous primary outcome and barplot for binomial
primary outcome. The first Default is “yellow", the second default
is c("yellow","forestgreen").}

\item{pch}{Two integer indicating the point shape of
design diagram of SMART. Default is c(19,15).}

\item{title}{An character indicating the title of boxplot, barplot
for primary outcome or design diagram of SMART. For primary
outcome, the default is "Primary outcome by treatment
sequence (O1,A1,O2...)", for design diagram, the default is
"Design diagram of SMART".}

\item{xlab}{Characters to specify the label of the horizontal
axis of the output figure.}

\item{ylab}{Characters to specify the label of the vertical 
axis of the output figure.}

\item{xtext}{Characters indicating the text of x axis boxplot.}

\item{legend}{Characters to specify the legend of the design 
diagram of SMART. Default is legend=c("Evaluation","Treatment").}

\item{reference}{Logic argument to add a reference line to the 
graph of descriptive statistics of the primary outcome. 
The value of the reference line is equal to the average 
of all sequence-specific means. If TRUE, add a reference 
line (mean of outcome) to boxplot of the primary outcome, 
otherwise do not add reference line. The default is reference=FALSE.}
}
\value{
an object of information of all the treatment sequences
 and sequences-specific descriptive statistics
 defined in a SMART data
\itemize{
   \item SEQ: Index of treatment sequences.
   \item O1: Baseline evaluation outcome.
   \item A1: Action of stage-1 treatment.
   \item O2: Intermeidate outcome evaluated at the end of stage 1.
   \item A2: Action of stage-2 treatment.
   \item O3: Intermeidate outcome evaluated at the end of stage 2.
   \item A3: Action of stage-3 treatment.
   \item N: Number of subjects following a certain treatment sequence.
   \item MEAN: Sequence-specified sample mean.
   \item VAR: Sequence-specified sample variance.
   }
}
\description{
Return a message that lists all the treatment
 sequence embedded in SMART design and summarizes all
  the sequence-specific descriptive statistics. It also
  provide design diagram of SMART and graphs of sequence-specific
   descriptive statistics (boxplot for continuous primary outcome
    and barchart for binary primary outcome).
}
\examples{

#get descriptive statistics
seqmeans(data=codiacs,family="gaussian",plot="d",digits=2,pch=c(18,14),
xtext=1:4,xlab="SMARTAR design")
seqmeans(data=codiacs, family="gaussian", plot="s",digits=2,
color="lightblue",
title="Primary outcome",ylab="Primary outcome")

}
\references{
Thall P., Millikan R. and Sung H.G. (2000),
 ``Evaluating multiple treatment courses in clinical trials,''
 \emph{Statistics in Medicine}, 19, 1011-1028

Lavori P. W. and Dawson R. (2000),
 ``A design for testing clinical strategies: biased
 adaptive within-subject randomization,''
 \emph{Journal of the Royal Statistical Society, Series A}, 163, 29-38.

Murphy, S. A. (2005), ``An experimental
design for the development of adaptive treatment strategies,”
\emph{Statistics in Medicine}, 24, 1455-1481.
}
