# Supplementary material for: SMARTAR: an R package for designing and analyzing Sequential Multiple Assignment Randomized Trials
Source: PeerJ. 2021 Jan 11;9:e10559. doi: 10.7717/peerj.10559 (PMC7808267; doi:10.7717/peerj.10559)
Supplement: Supplemental Information 1 [file peerj-09-10559-s001.gz › SMARTAR/man/smartsize.Rd]

% Generated by roxygen2: do not edit by hand
% Please edit documentation in R/smartsize.R
\name{smartsize}
\alias{smartsize}
\title{sample size calculation}
\usage{
smartsize(
  sim = NULL,
  delta = NULL,
  df = NULL,
  alpha = 0.05,
  beta = 0.2,
  global = TRUE,
  family = c("gaussian", "binomial")[1]
)
}
\arguments{
\item{sim}{A numeric matrix containing the values
of treatment sequence-specific parameters to generate
 the SMART data, including the values of stage-specific
  treatments, intermediate outcome and final primary outcome.}

\item{delta}{The standardized effect size
for sample size calculation.}

\item{df}{The degrees of freedom for
the chisquare test.}

\item{alpha}{Type I error rate.}

\item{beta}{Type II error rate.}

\item{global}{If TRUE then power the SMART
based on a global test, otherwise power
the SMART based on a pairwise test.
The default is TRUE}

\item{family}{A character string to specify
the type of final primary outcome. The default is
 family=“gaussian”, which refers to the continuous
 primary outcome. If family=”binomial” then the
 primary outcome will be treated as binary variable.}
}
\value{
Standardized effect size and
total sample size for SMART
\itemize{
   \item delta: standardized effect size
   \item n: total sample size
   }
}
\description{
Return a message that contains the estimated
strategy-specified means and their confidence interval,
as well as the asymptotic variance-covariance
matrix for these estimates.
}
\references{
Murphy, S. A. (2005). An experimental
design for the development of adaptive treatment
strategies. Statistics in Medicine. 24(10): 1455-1481.

Ogbagaber S. B., Karp, J., and
Wahed A.S. (2015). Design of sequentially randomization
trials for testing adaptive treatment strategies.
Statistics in Medicine. DOI: 10.1002/sim.6747.
}
