# Supplementary material for: SMARTAR: an R package for designing and analyzing Sequential Multiple Assignment Randomized Trials
Source: PeerJ. 2021 Jan 11;9:e10559. doi: 10.7717/peerj.10559 (PMC7808267; doi:10.7717/peerj.10559)
Supplement: Supplemental Information 1 [file peerj-09-10559-s001.gz › SMARTAR/man/summary.Rd]

% Generated by roxygen2: do not edit by hand
% Please edit documentation in R/summary.myclass.R
\name{summary.myclass}
\alias{summary.myclass}
\title{Summarize the dataframe got from the package}
\usage{
\method{summary}{myclass}(object, ...)
}
\arguments{
\item{object}{A dataframe to be summarized}

\item{...}{other arguments in summary generic function}
}
\value{
Descriptive table of the dataframe is returned
}
\description{
Summarize the result of sequential primary outcome in `seqmeans`
and the estimated strategy values in `atsmeans`
}
\examples{
ats_outcome=atsmeans(data=codiacs,conf=TRUE,
 alpha=0.05,digits = 2,pch=18,xlab="abc")
summary(ats_outcome)

}
