# Supplementary material for: SMARTAR: an R package for designing and analyzing Sequential Multiple Assignment Randomized Trials
Source: PeerJ. 2021 Jan 11;9:e10559. doi: 10.7717/peerj.10559 (PMC7808267; doi:10.7717/peerj.10559)
Supplement: Supplemental Information 1 [file peerj-09-10559-s001.gz › SMARTAR/tests/testthat.R]

library(testthat)
library(SMARTAR)

test_check("SMARTAR")
