# Supplementary material for: SMARTAR: an R package for designing and analyzing Sequential Multiple Assignment Randomized Trials
Source: PeerJ. 2021 Jan 11;9:e10559. doi: 10.7717/peerj.10559 (PMC7808267; doi:10.7717/peerj.10559)
Supplement: Supplemental Information 1 [file peerj-09-10559-s001.gz › SMARTAR/tests/testthat/test-getncp.R]

test_that("There is warning", {
  expect_warning(getncp(df=5, alpha = 0.05, beta = 0.2,
                        d = 1e-04, start = 5),NA)
})
